# Supplementary material for: Rapid and cost-effective nutrient content analysis of cotton leaves using near-infrared spectroscopy (NIRS)
Source: PeerJ. 2021 Mar 11;9:e11042. doi: 10.7717/peerj.11042 (PMC7956002; doi:10.7717/peerj.11042)
Supplement: Supplemental Information 1 — Each sample is represented by a sample ID. [file peerj-09-11042-s001.csv]

Sample ID	Boron (mg/kg)	Calcium (%)	Chloride (%)	Copper (mg/kg)	Iron (mg/kg)	Magnesium (%)	Manganese (mg/kg)	Molybdenum (mg/kg)	Phosphorus (mg/kg)	Potassium (%)	Sodium (%)	Sulfur (%)	Total Nitrogen (%)	Zinc (mg/kg)	Ca/Mg	Nitrate
R289	120.22	4.84	2.08	5.54	462.93	0.91	87.62	1253.95	0.28	2.37	0.21	0.7	2.88	14.71	5.32	141
R292	117.74	3.47	1.74	6.77	199.34	0.69	73.1	1533.18	0.29	1.82	0.16	0.83	3.44	16.25	5.03	48.07
R295	92.64	2.47	1.13	6.54	169	0.51	52.26	1518.29	0.37	1.18	0.08	0.86	3.45	21.73	4.84
R298	104.21	4.89	1.77	7.34	406.89	0.91	85.38	1294.96	0.28	2.11	0.24	0.57	3.22	16.76	5.37	1365.13
R301	90.98	3.84	1.7	7.12	186.3	0.79	76.27	1683.72	0.33	1.76	0.2	0.74	4.1	20.49	4.86	653.67
R304	68.47	2.54	1.06	7.37	214.71	0.56	55.8	2031.47	0.47	1.27	0.1	0.81	4.17	27.45	4.54	147.03
R307	89.88	4.09	1.19	7.22	232	0.88	87.06	1958.21	0.29	1.63	0.21	0.8	4.34	19.78	4.65	2543.22
R310	89.43	4.01	1.32	6.61	161.02	0.88	85.98	1819.67	0.29	1.48	0.21	0.82	4.48	19.46	4.56	2413.13
R313	74.92	2.86	0.86	8.59	180.77	0.7	73.53	2457.52	0.42	1.24	0.11	0.89	4.86	27.52	4.09	763.42
R316	106.4	4.38	1.36	7.01	318.4	0.99	92.07	2132.67	0.28	1.77	0.19	0.86	4.14	20.51	4.42	2515.88
R319	93.86	4.14	1.37	6.77	163.7	0.93	87.33	2012.78	0.27	1.5	0.19	0.89	4.44	20.28	4.45	2174.44
R322	69.3	2.88	0.87	8.21	212.16	0.72	73.69	2885.27	0.44	1.2	0.1	0.98	4.84	29.45	4	650.34
R325	104.2	4.25	1.38	6.78	252.1	0.91	82.59	1757	0.26	1.84	0.17	0.7	3.9	18.41	4.67	2098.49
R328	89.7	3.73	1.4	7.44	153.98	0.85	78.48	2035.87	0.26	1.66	0.17	0.76	4.39	18.65	4.39	1907.19
R331	74.26	2.74	0.89	7.88	220.85	0.66	68.22	2745.17	0.42	1.23	0.09	0.89	4.87	26.88	4.15	483.74
R334	113.06	3.9	1.99	5.87	294.8	0.7	69.13	1457.24	0.28	1.78	0.22	0.79	3.19	15.19	5.57	126.99
R337	114.22	3.93	1.93	6.63	192.78	0.7	75.56	1419.17	0.29	1.78	0.21	0.9	3.46	16.56	5.61	80.58
R340	92.07	2.76	1.26	7.02	205.83	0.57	55.96	1595.64	0.4	1.23	0.1	1	3.74	23.47	4.84	42.07
R343	98.71	4.64	1.5	7.92	427.11	0.93	153.89	1483.36	0.28	2.17	0.2	0.62	4.18	18.26	4.99	2870.2
R346	99.12	3.96	1.47	7.78	171.57	0.88	129.8	1668.43	0.28	1.68	0.17	0.68	4.49	18.86	4.5	1888.23
R349	75.29	2.83	0.95	8.56	231.44	0.7	97.87	2315.48	0.44	1.32	0.1	0.8	4.82	27.12	4.04	609.7
R352	97.65	4.12	1.47	6.56	318.83	0.82	122.13	1423.02	0.29	1.74	0.16	0.57	4.03	17.06	5.02	1918.31
R355	95.83	3.77	1.48	7.06	187.22	0.8	110.28	1465.87	0.28	1.8	0.16	0.65	4.29	19.84	4.71	1464.4
R358	76.14	2.84	1.1	8.31	207.5	0.68	88.01	1852.2	0.41	1.37	0.11	0.78	4.72	25.4	4.18	515.59
R397	114.22	4.06	1.55	7.42	303.82	0.88	75.23	1804.08	0.26	1.59	0.23	0.79	3.68	18.04	4.61	361.3
R400	104.25	3.88	1.44	6.64	174.02	0.82	77.04	1939.06	0.26	1.65	0.2	0.75	3.82	16.87	4.73	323.09
R403	88.05	2.99	1.22	6.82	167.35	0.68	63.83	2189.29	0.35	1.21	0.13	0.84	4.1	22.68	4.4	179.42
R406	102.98	4.25	1.43	6.92	325.1	0.9	118.65	2380.65	0.27	1.69	0.22	0.76	4.16	18.85	4.72	2702.34
R409	92.85	4.17	1.4	5.17	161.2	0.9	106.62	2243.65	0.25	1.56	0.26	0.79	4.25	17.79	4.63	2395.82
R412	73.6	2.99	0.96	8.27	184.27	0.73	83.83	2937.57	0.41	1.25	0.14	0.9	4.78	24.39	4.1	791.57
R415	90.82	4.33	1.5	6.14	347.92	0.83	112.81	1905.63	0.3	1.67	0.21	0.61	4.08	16.9	5.22	2367.47
R418	91.01	4.23	1.39	7.38	184.3	0.85	110.9	2000.79	0.31	1.66	0.2	0.7	4.48	19.49	4.98	1870.54
R421	77.02	3.23	1.07	6.85	174.39	0.72	91.76	2586.4	0.41	1.41	0.13	0.81	4.76	25.25	4.49	887.85
R424	99.99	4.49	1.6	6.34	333.09	0.9	92.62	1772.44	0.26	1.77	0.22	0.66	3.81	15.72	4.99	2367.98
R427	96.92	3.94	1.45	6.2	160.1	0.81	83.89	2033.4	0.29	1.7	0.19	0.76	4.17	17.59	4.86	1622.68
R430	81.57	2.89	1.07	7.83	201.2	0.65	71.21	2486.39	0.44	1.31	0.1	0.87	4.61	24.62	4.45	397.06
R505	93.47	4.2	1.52	7.37	313.8	0.83	91.73	1764.2	0.33	1.94	0.18	0.64	4.06	21.04	5.06	2029.95
R508	94.81	3.86	1.48	7.22	198.75	0.82	87.96	1856.06	0.31	1.69	0.21	0.71	4.22	20.37	4.71	1260.43
R511	76.78	2.58	0.99	7.75	182.26	0.64	65.43	2188.07	0.42	1.23	0.12	0.81	4.48	27.12	4.03	358.65
R514	140	4.8	1.99	7.54		0.88	98.19	1578.58	0.29	2.56	0.21	0.65	2.56	18.52	5.45	86.99
R517	127.83	3.65	1.89	6.35	214.35	0.69	69.49	1585.97	0.28	2.19	0.19	0.77	3.09	13.84	5.29	59.27
R520	107.71	2.51	1.2	5.97	217.81	0.53	52.88	1776.36	0.36	1.39	0.09	0.88	3.47	19.84	4.74	40.88
R523	100.27	4.07	1.44	6.55	277.91	0.9	90.8	2137.39	0.29	1.84	0.2	0.74	4.12	19.86	4.52	1943.56
R526	101.03	3.87	1.41	7.46	173.4	0.88	83.73	2034.99	0.26	1.61	0.21	0.74	4.31	18.46	4.4	1423.52
R529	81.63	2.87	1.04	7.83	172.26	0.74	72.31	2877.94	0.39	1.3	0.14	0.89	4.66	25.96	3.88	474.05
R532	99.7	4.15	1.34	7.06	254.79	0.87	88.45	2027.38	0.27	1.73	0.22	0.72	4.1	21.89	4.77	2055.81
R535	97.64	3.99	1.38	5.86	170.74	0.87	83.02	1943.12	0.25	1.74	0.24	0.72	4.09	18.45	4.59	1637.31
R538	78.48	2.81	0.96	8.45	173.91	0.73	73.53	2652.31	0.4	1.16	0.14	0.82	4.67	25.85	3.85	497.71
R1369	115.89	4.88	1.48	3.34	193.78	0.51	74.83	952.84	0.35	1.12	0.17	1.2	1.93	12.23	9.57
R1372	125.71	4.48	1.34	2.88	118.98	0.4	62.19	1014.18	0.29	1.34	0.17	1.09	1.75	8.66	11.2
R1375	144.62	4.68	1.23	3.55	80.85	0.54	67.22	995.58	0.39	0.87	0.1	1.28	2.12	13.43	8.67
R1378	83.92	4.47	1.71	4.47	443.44	0.65	74.5	1175	0.23	2.08	0.19	0.78	2.22	10.33	6.88	135.01
R1381	112.65	5.47	1.87	4.52	174.12	0.64	67.08	998.29	0.19	1.37	0.22	1.08	2.03	8.22	8.55
R1384	126.86	4.71	1.72	4.17	87.01	0.66	66.71	791.09	0.24	0.73	0.14	1.17	2.34	11.08	7.14
R1387	103.44	5.07	1.59	6.56	510.42	0.86	104.69	1564.6	0.23	2.6	0.22	1.02	3.17	14.82	5.9	1277.35
R1390	92.78	5.4	1.53	4.62	153.61	0.76	86.06	1077.19	0.19	1.88	0.24	0.95	2.88	11.06	7.11	217.49
R1393	108.02	5.37	1.34	5.14	95.75	0.8	98.02	1031.26	0.24	1.15	0.15	1.03	3.27	15.53	6.71	197.64
R1396	99.65	5.23	1.57	5.83	358.19	0.87	96.65	1727.24	0.21	1.73	0.27	1.38	3.04	13.9	6.01	1475.79
R1399	101.21	5.13	1.57	5.67	178.26	0.83	93.96	1322.83	0.17	1.42	0.28	1.24	2.63	10.4	6.18	264.5
R1402	114.04	5.99	1.59	4.74	206.6	0.89	159.26	752.77	0.22	1.64	0.24	0.94	2.78	12.04	6.73	121.41
R1405	115.73	5.05	1.61	4.76	283.54	0.87	90.25	1383.28	0.26	1.64	0.24	1.5	2.69	13.27	5.8	110.83
R1408	115	5.62	1.7	3.34	208.3	0.81	86.21	1158.22	0.18	1.63	0.3	1.28	2.25	10.95	6.94	61.89
R1411	111.3	4.88	1.53	3.87	102.4	0.76	78.63	922.78	0.21	0.96	0.16	1.1	2.52	12.96	6.42	40
R1414	117.5	4.48	1.28	2.95	193.96	0.45	61.08	1141.22	0.34	1.39	0.14	1.17	1.64	9.48	9.96
R1417	126.56	4.25	1.19	1.96	118.78	0.37	55.92	1107.14	0.27	1.42	0.15	1.21		8.14	11.49
R1420	128.23	6.04	1.23	5.31	136.77	1.01	126.15	1185.64	0.23	0.96	0.19	1.42	3.32	16.24	5.98	74.85
R1423	93.18	4.72	1.63	6.5	477.5	0.79	132.3	1017.28	0.24	2.23	0.2	0.86	2.98	12.4	5.97	620.23
R1426	140.93	4.21	0.93	2.27	89.24	0.41	55.43	915.64	0.35	0.84	0.1	1.3	1.59	12.39	10.27
R1429	119.69	5.96	1.56	5.19	122.92	0.99	159.48	630.71	0.27	1.08	0.17	1.04	3.26	18.96	6.02	161.84
R1432	117.33	5.9	1.7	3.96	446.89	0.93	120.11	1527.13	0.22	2.04	0.3	1.16	2.18	11.09	6.34	197.03
R1435	119.68	4.95	1.34	3.68	214.57	0.73	93.5	1200.13	0.19	1.54	0.28	1.19	2.11	9.48	6.78	43.33
R1438	144.63	5.39	1.29	4.07	102.31	0.8	89.95	995.89	0.23	0.82	0.19	1.3	2.39	12.06	6.74
R1477	159.8	5.37	1.68	3.47	190.1	0.58	72.37	1163.78	0.22	1.41	0.19	1.16	1.62	15.13	9.26
R1480	153.63	5.25	1.49	3.34	130.69	0.51	71.9	1040.36	0.23	1.62	0.23	1.08	1.74	10.51	10.29
R1483	170.63	5.1	1.26	3.78	87.3	0.63	73.93	980.05	0.3	0.88	0.14	1.33	2.02	18.65	8.1
R1486	115.49	6	1.63	5.22	355.59	0.89	139.51	930.29	0.24	2.35	0.22	0.93	3.14	14.39	6.74	745.07
R1489	132.65	5.97	1.21	5.53	164.18	0.9	138.88	820.95	0.24	1.55	0.19	0.9	3.31	15.18	6.63	154
R1492	120.78	5.72	1.18	5.74	120.88	0.97	139.8	881.72	0.29	1.3	0.14	1.02	3.64	22.38	5.9	243.29
R1495	113.06	5.97	1.69	4.68	313.47	0.89	107.65	1209.88	0.26	1.86	0.22	1.03	2.93	12.76	6.71	154.38
R1498	124	6.28	1.63	3.78	191.2	0.89	105.4	1112.76	0.23	1.75	0.29	1.02	2.56	12.31	7.06	123.27
R1501	126.44	5.73	1.51	5.2	124.04	0.94	96.25	922.55	0.29	1.09	0.16	1.15	3.01	18.78	6.1	79.25
R1504	130	5.84	1.64	4.3	380.83	0.73	90.7	1331.2	0.3	1.59	0.19	1.07	2.38	13.4	8	52.87
R1507	139.9	5.74	1.63	3.07	199.41	0.7	82.3	1279.49	0.24	1.77	0.23	1.16	2.12	9.64	8.2
R1510	160.9	5.67	1.48	3.31	99.96	0.75	76.51	1170.85	0.25	0.9	0.16	1.25	2.21	12.34	7.56
R1585	118.88	5.61	1.48	3.63	306.33	0.67	81.7	1178.94	0.22	1.54	0.2	0.94	2.16	11.82	8.37	49.29
R1588	113	4.88	1.63	3.62	576.6	0.69	83.49	1063.81	0.2	1.67	0.24	0.93	1.93	8.43	7.07
R1591	132.81	5.06	1.44	2.68	122.92	0.77	79.55	1089.21	0.23	0.85	0.16	1.19	2.1	11.17	6.57
R1594	144.35	4.69	1.12	3.33	224.35	0.54	68.35	1103.28	0.26	1.31	0.19	1.03	1.67	9.97	8.69	41.53
R1597	126.11	4.39	1.34	1.92	129.44	0.44	59.1	1134.91	0.22	1.4	0.21	1.01	1.53	8.17	9.98
R1600	163.37	4.48	1.13	2.04	94.92	0.51	63.21	1150.67	0.32	0.71	0.13	1.27	1.69	11.21	8.78
R1603	119.7	4.34	1.35	3.09	214.4	0.57	56.7	1227.36	0.2	1.48	0.21	1.03	1.81	8.99	7.61
R1606	135.74	4.57	1.47	2.38	159.15	0.63	64.11	1154.71	0.18	1.5	0.28	1.02	1.81	8.34	7.25
R1609	152.45	4.52	1.34	2.68	96.43	0.63	65.82	1134.15	0.24	0.75	0.16	1.31	2	10.82	7.17
R1612	138	5.79	1.56	4.63	319.2	1	100.4	1888.44	0.2	1.59	0.29	1.35	2.73	13.27	5.79	110.21
R1615	132.34	5.13	1.36	3.79	215.11	0.92	86.21	1543.09	0.18	1.62	0.33	1.2	2.25	10.45	5.58	63.96
R1618	162.4	5.63	1.25	4.44	123.13	0.99	94.6	1760.45	0.19	0.7	0.22	1.43	2.4	12.7	5.69
R1117	97.76	5.45	1.72	6.46	378.8	1.13	69.29	297.38	0.23	1.39	0.42	0.81	3.75	23	4.82	4165.11
R1120	89.78	4.44	1.39	6.67	143.57	1.17	70.79	395	0.32	1.31	0.38	0.97	4.53	25.59	3.79	2296.66
R1123	69.81	2.82	0.88	8.06	155	0.8	58.26	530.18	0.47	1.28	0.16	0.95	4.82	36.43	3.53	878.71
R1126	94.24	4.73	1.45	6.57	292.56	1.03	101.78	296.49	0.31	1.78	0.31	1.01	4.3	32.6	4.59	4590.6
R1129	92.41	4.4	1.24	7.95	155.42	1.07	99.56	282.33	0.3	1.34	0.32	0.99	4.51	24.88	4.11	2686.04
R1132	72.26	3.06	0.97	7.2	157.78	0.79	90.71	329.19	0.41	1.24	0.15	0.89	4.76	31.32	3.87	811.35
R1135	94.86	5.89	1.67	5.99	339.36	1.16	87.19	312.83	0.28	1.25	0.53	1.06	3.89	29.4	5.08	4469.48
R1138	83.74	4.59	1.33	7.73	151.2	1.09	86.87	351.21	0.32	1.18	0.46	1.05	4.43	24.61	4.21	2235.31
R1141	71.68	3.21	0.92	7.96	165.51	0.81	85.68	428.11	0.44	1.17	0.24	1.01	4.77	30.01	3.96	764.69
R1144	81.39	4.24	1.49	6.81	381.94	1.14	79.94	474.87	0.32	1.16	0.4	0.92	4.41	24.47	3.72	2447.91
R1147	85.74	4.52	1.46	5.69	204.38	1.26	79.89	422.81	0.27	1.09	0.47	0.91	4.4	21.07	3.59	1970.72
R1150	73.27	3.03	1.04	6.92	206.1	0.9	68.23	530.04	0.43	1.16	0.19	0.92	4.72	28.21	3.37	734.35
R1225	66.61	3.32	0.89	6.2	254.68	0.66	33.65	834.29	0.26	1.91	0.14	0.67	4.33	20.66	5.03	841.59
R1228	75.02	3.6	0.85	7.68	196.73	0.73	36.09	780.88	0.25	1.77	0.17	0.72	4.45	21.21	4.93	947.33
R1231	63.96	2.52	0.72	6.61	149.27	0.63	34.05	875.58	0.3	1.47	0.12	0.62	4.34	25.71	4	243.98
R1234	66.53	3.48	0.81	6.89	211.53	0.67	36.15	774.19	0.28	1.84	0.13	0.69	4.44	22.66	5.19	1518.28
R1237	74.68	4.14	0.87	7.39	197.12	0.72	37.2	662.95	0.25	1.86	0.16	0.74	4.27	23.09	5.75	1255.27
R1240	55.88	2.58	0.7	7.47	128.37	0.55	32.34	817.24	0.31	1.59	0.08	0.65	4.59	26.82	4.69	391.78
R1243	70.42	3.64	0.74	6.55	210.91	0.68	35.12	867.94	0.28	1.89	0.12	0.8	4.48	23.16	5.35	1041.76
R1246	72.36	3.87	0.83	7.31	171.94	0.68	33.43	708.93	0.27	1.99	0.13	0.79	4.45	21.61	5.69	1617.77
R1249	60.19	2.67	0.67	6.8	146.23	0.58	32.52	896.66	0.35	1.64	0.07	0.74	4.58	28.87	4.6	417.29
R1252	65.36	3.58	0.93	6.16	245.69	0.67	39.8	614.6	0.3	1.84	0.11	0.79	4.31	22.15	5.34	885.66
R1255	65.74	4.05	0.93	6.25	191	0.69	39.12	620.52	0.26	1.76	0.14	0.74	4.35	21.01	5.87	719.37
R1258	55.65	2.58	0.75	5.89	134.13	0.55	32.81	725.66	0.33	1.43	0.09	0.64	4.32	26.72	4.69	186.34
R1621	86	5.74	1.46	4.45	229.33	1.06	91.94	335.94	0.25	1.19	0.26	1.06	3.5	13.28	5.42	3653.64
R1624	94	5.95	1.18	4.75	99.06	1.07	99.43	246.97	0.23	1.18	0.3	0.97	3.35	13.53	5.56	595.33
R1627	93.14	5.86	1.1	5.44	91.78	1.17	111.4	222.64	0.24	0.88	0.2	0.86	3.6	17.7	5.01	205.01
R1630	86.17	5.87	1.39	6.06	225.88	1.04	82.69	291.31	0.27	1.26	0.35	1.02	3.46	12.68	5.64	1436.24
R1633	96.86	6.14	1.33	5.17	107.6	1.17	80.89	261.83	0.25	1.13	0.39	0.95	3.22	15.63	5.25	329.15
R1636	98.38	5.54	1.2	5.25	96.85	1.32	86.57	325.38	0.37	0.91	0.16	0.92	3.68	26.13	4.2	265.21
R1639	100	5.24	1.38	5.04	366.8	1.09	115.7	184.23	0.23	0.87	0.4	0.9	3.12	12.9	4.81	590.45
R1642	103	5.41	1.27	4.18	116.89	1.32	111.67	153.27	0.2	0.69	0.34	0.9	3.17	13.72	4.1	187.26
R1645	88.1	5.63	1.24	4.9	101.98	1.3	127.83	177.39	0.3	0.91	0.24	0.94	3.53	21.77	4.33	346.12
R1648	102.9	5.55	1.42	4.16	377.4	1.17	91.77	229.98	0.21	1.19	0.43	0.99	2.93	11.36	4.74	1860.9
R1651	104.91	5.8	1.15	4.2	175.09	1.3	79.42	175.15	0.22	0.91	0.39	0.89	2.92	12.77	4.46	265.2
R1654	103.98	5.58	1.13	5.44	194.63	1.38	94.72	198.86	0.28	0.83	0.22	0.87	3.26	18.32	4.04	118.32
R1657	108.7	5.11	1.21	6.4	559.46	0.79	38.76	547.77	0.18	1.34	0.21	0.87	2.84	19.39	6.47	162.86
R1660	101.01	5.08	1.18	5.47	454.57	0.69	27.5	466.79	0.14	1.6	0.29	0.79	2.18	13.73	7.36	61.73
R1663	117.59	5.5	1.33	6.45	308.61	0.87	31.35	539.93	0.17	0.71	0.17	0.93	2.31	18.65	6.32
R1666	110.29	5.26	1.2	6.88	580.96	0.65	37.04	729.33	0.21	1.86	0.14	0.88	3	18.65	8.09	351.24
R1669	99.72	5.23	1.07	6.1	464.81	0.58	31.42	608.55	0.17	2.09	0.21	0.79	2.64	15.44	9.02	122.41
R1672	110.1	4.44	1.08	6.88	286.25	0.71	33.15	899.02	0.18	1.08	0.13	0.89	2.82	17.9	6.25	55.28
R1675	117.9	5.45	1.19		900.8	0.76	51.61	909.8	0.19	1.6	0.15	0.99	3.11	25.77	7.17	762.25
R1678	116.96	6.17	1.05	12.1	805.76	0.75	44.4	744.53	0.16	1.72	0.24	0.91	2.62	22.6	8.23	202.05
R1681	113.62	5.19	1.03	10.89	346.6	0.92	41.71	1018.65	0.19	0.87	0.18	1.03	2.86	26.2	5.64	56.83
R1684	98.17	5.59	1.08	12.5	715	0.71	52.27	600.28	0.19	1.9	0.11	0.97	2.98	26.09	7.87	628.62
R1687	87.37	5.46	1.09	7.88	685.38	0.64	41.8	526.99	0.14	2.06	0.13	0.94	2.6	18.19	8.53	450.45
R1690	100.77	4.7	0.94	10.41	315.73	0.74	38.64	579.31	0.17	1.15	0.11	0.96	2.85	20.94	6.35	44.19
S161	74.59	2.48	1	4.71	276.3	0.44	47.4	784	0.4	1.15	0.04	0.9	2.88	14.17	5.64
S162	72.61	2.25	0.93	4.9	298.2	0.41	43.88	701.83	0.41	1.13	0.03	0.87	2.77	15.53	5.49
S163	76.55	2.51	1.02	5.74	336.46	0.52	44.97	643.74	0.37	1.2	0.05	0.99	3.07	16.01	4.83
S164	69.79	2.49	1.09	4.61	273.09	0.53	42.09	662.44	0.36	1.14	0.05	0.9	3.28	14.97	4.7
S165	63.89	2.31	0.98	4.89	275.9	0.49	44.14	663.89	0.39	1.18	0.05	0.82	3.02	13.27	4.71
S166	64.21	2.2	0.95	4.17	258.75	0.46	40.06	672.98	0.37	1.17	0.04	0.75	2.99	12.02	4.78
S167	73.38	2.26	1.05	5.2	290.66	0.45	41.19	502.43	0.39	1.11	0.05	0.9	2.92	16.5	5.02
S168	72.14	2.19	0.96	4.34	269.17	0.45	36.69	556.43	0.36	1.17	0.04	0.85	2.8	14.59	4.87
S169	67.32	2.38	0.99	5.64	306.81	0.47	44.78	643.35	0.39	1.23	0.04	0.86	3.15	14.53	5.06
S170	56.73	2.37	0.87	5.96	267.33	0.51	54.38	719.73	0.39	1.14	0.05	0.79	3.49	13.22	4.65	47.58
S171	56.15	2.5	0.92	5.01	248.65	0.5	51.47	789.81	0.44	1.18	0.05	0.77	3.78	15.41	5	76.44
S172	58.88	2.24	0.92	5.56	270.96	0.46	50.8	554.6	0.38	1.15	0.04	0.76	3.2	14.54	4.87
S173	84.02	2.37	0.87	4.08	280.77	0.42	37.85	889.39	0.42	1.1	0.04	0.93	2.5	17.08	5.64
S174	78.99	2.08	0.9	3.93	343.63	0.39	35.84	701.85	0.38	1.07	0.03	0.88	2.41	17.76	5.33
S175	87.15	2.17	0.87	3.94	319.72	0.42	40.23	747.61	0.41	1.13	0.03	0.92	2.45	18.94	5.17
S176	67.85	2.43	1.15	5.34	302.5	0.47	48.38	805.61	0.41	1.15	0.05	0.89	3.12	15.95	5.17
S177	67.82	2.39	1.14	5.32	244.89	0.45	44.37	713.03	0.4	1.06	0.05	0.85	3.14	15.23	5.31
S178	63.53	2.27	1.08	4.54	293	0.45	43.22	728.54	0.38	1.1	0.04	0.79	2.94	16.44	5.04
S179	77.01	2.47	1.17	4.37	311.48	0.45	38.94	641.94	0.38	1.1	0.05	0.98	2.69	16.76	5.49
S180	64.17	2.19	1.05	4.36	256.22	0.38	37.05	642.07	0.36	1.01	0.05	0.79	2.54	16.44	5.76
S181	63.64	2.17	1.01	4.48	288.17	0.39	38.86	628.84	0.4	1.09	0.04	0.77	2.56	17.68	5.56
S182	69.19	2.41	1	5.82	268.78	0.56	48.05	647.28	0.32	1.16	0.06	0.83	3.77	16.09	4.3	77.59
S183	64.17	2.52	0.98	5.49	257.96	0.58	49.06	787.87	0.33	1.11	0.06	0.85	3.72	15.69	4.34	70.79
S184	63.43	2.76	1.02	6.51	272.64	0.61	56.3	829.43	0.38	1.18	0.07	0.85	3.8	15.46	4.52	76.85
S185	77.04	2.47	1.23	4.81	263.27	0.45	41.41	713.46	0.35	1.13	0.04	0.96	2.88	15.17	5.49
S186	72.34	2.04	0.99	3.3	257.34	0.4	41.61	656.95	0.32	1.01	0.03	0.82	2.6	16.22	5.1
S187	89.32	2.49	1.15	4.94	252.71	0.47	46.44	644.42	0.36	1.18	0.05	1.07	2.86	17.24	5.3
S188	127.66	3.2	1.26	5.02	415	0.72	80.35	1075.05	0.31	1.43	0.07	1.1	3.64	15.59	4.44	61.21
S189	130.55	3.04	1.22	5.94	431.27	0.67	96.91	1069.05	0.34	1.53	0.07	0.98	3.86	18.66	4.54	61.92
S190	129.5	2.72	0.98	4.74	466.2	0.5	60.06	860.87	0.3	1.32	0.07	1.07	2.4	15	5.44
S191	140.93	2.77	0.89	4.68	514.54	0.5	52.49	1009.31	0.34	1.37	0.06	1.11	2.28	14.81	5.54
S192	127.79	2.79	1.13	4.7	561.25	0.45	49.61	932.08	0.32	1.17	0.07	1.1	2.46	12.86	6.2
S193	123.2	2.86	1.32	4.78	477.6	0.5	55.31	838.41	0.29	1.22	0.09	1.05	2.77	13.79	5.72
S194	99.35	3.17	1.33	6.02	396.11	0.69	69.82	1094.48	0.32	1.42	0.09	0.92	3.95	16.13	4.59	161.09
S195	119.07	3.25	1.41	5.93	428.15	0.72	61.03	1024.27	0.34	1.45	0.08	1.04	3.76	15.8	4.51	58.38
S196	124.41	3.25	1.46	5.56	432.35	0.64	62.98	866.05	0.36	1.28	0.07	1.13	3.52	14.01	5.08
S197	109.82	3.34	1.42	5.65	380.64	0.7	87.56	894.85	0.36	1.42	0.08	1.04	3.94	16.33	4.77	78.33
S198	131.12	2.92	1.37	4.63	523.88	0.48	52.4	806.43	0.31	1.17	0.09	1.16	2.57	15	6.08
S199	142.8	3.35	1.17	4.97	594.5	0.48	55.09	923.99	0.37	1.17	0.09	1.27	2.42	13.88	6.98
S200	115.63	2.7	1.3	5.33	549.69	0.51	59.69	812.25	0.33	1.44	0.07	0.99	3.13	17.6	5.29
S201	103.19	2.94	1.28	5.52	448.44	0.63	88.98	918.3	0.32	1.56	0.08	0.93	3.81	18.7	4.67	113.17
S202	120.76	2.7	1.04	3.67	450.54	0.43	41.8	914.52	0.34	1.22	0.06	1.05	2.39	12.57	6.28
S203	118	2.72	1.2	4.95	488	0.47	46.15	692.37	0.3	1.32	0.06	1.06	2.72	13.25	5.79
S204	136.82	3.19	1.32	4.65	452.09	0.52	49.39	771.25	0.32	1.2	0.06	1.2	2.77	13.76	6.13
S205	138.16	2.92	1.02	4.89	454.59	0.44	42.51	806.19	0.31	1.07	0.05	1.16	2.27	12.74	6.64
S206	119.11	2.99	1.35	5.6	452.22	0.58	75.62	867.92	0.37	1.55	0.07	1.06	3.54	19.28	5.16
S207	124.57	2.68	1.22	5.79	440.43	0.49	53.21	676.01	0.35	1.33	0.06	1.04	2.98	17.6	5.47
S208	118.96	2.52	1.12	4.21	414.62	0.51	57.56	740.37	0.33	1.5	0.07	0.95	2.87	18.76	4.94
S209	114.9	2.93	1.2	5.71	365.1	0.67	104.1	942.41	0.35	1.68	0.08	0.99	3.88	22.47	4.37	52.95
S210	123.08	2.62	0.85	4.52	348.94	0.47	46.64	845.81	0.31	1.24	0.05	1.04	2.09	15.33	5.57
S211	125.7	2.61	1.1	5.15	399.4	0.52	50.67	677.62	0.31	1.43	0.06	0.97	2.71	16.65	5.02
S212	119.91	3.17	1.43	5.14	340.19	0.56	49.54	926.81	0.37	1.16	0.06	1.07	3.08	14.42	5.66
S213	104.2	3	1.31	5.63	362	0.63	81.41	909.41	0.39	1.36	0.06	0.99	4.02	17.18	4.76	54.25
S214	108.61	2.7	1.3	5.05	343.43	0.51	50.92	781.94	0.39	1.28	0.05	0.95	3.24	18.57	5.29
S215	119.4	2.78	1.21	5.05	424.6	0.48	48.36	879.5	0.36	1.14	0.05	0.98	2.68	16.02	5.79
S216	116.76	2.16	1.02	3.83	395.09	0.39	38.45	849.38	0.27	1.15	0.05	0.85	2.45	13.71	5.54
S217	104.21	2.4	1.28	5	342.72	0.5	49.01	745.83	0.35	1.34	0.05	0.88	3.29	17.07	4.8
S218	97.69	2.61	1.19	5.44	285.19	0.57	72.77	826.21	0.34	1.34	0.05	0.89	3.85	18.33	4.58	41.51
S219	119.04	2.6	1.33	4.45	339.89	0.5	40.32	753.18	0.3	1.21	0.04	0.89	2.86	17.2	5.2
S220	121.84	2.68	1.21	3.53	366.33	0.56	54.76	806.55	0.28	1.26	0.05	0.9	2.83	19.03	4.79
S221	94.19	2.54	1.02	6.82	277.2	0.57	110.4	755.58	0.43	1.47	0.04	0.91	3.76	22.75	4.46
S222	106.36	2.35	1.08	4.85	350.45	0.53	56.67	770.35	0.35	1.34	0.04	0.8	3.04	22.87	4.43
S223	112.09	2.47	1	5.22	391.91	0.5	52.17	968.03	0.33	1.26	0.05	0.84	2.68	19.39	4.94
S224	81.37	2.39	0.91	5.72	272.02	0.55	77.84	1065.35	0.38	1.36	0.05	0.89	3.99	25.38	4.35	67.11
S225	107.9	2.17	0.93	3.98	327.5	0.44	38.55	664.38	0.36	1.19	0.03	0.84	2.38	20.39	4.93
S226	104.49	2.47	1.15	5.97	315.53	0.59	53.6	681.59	0.36	1.51	0.04	0.84	3.58	21.07	4.19
S227	114.7	2.44	1.2	3.97	362.8	0.52	47.76	818.37	0.32	1.33	0.04	0.86	2.87	19.02	4.69
S228	99.9	2.77	1.38	4.56	305	0.53	46.77	898.12	0.36	1.28	0.05	0.99	3.49	16.53	5.23
S229	86.53	2.5	1.3	4.96	276.38	0.51	53.97	763.4	0.43	1.33	0.04	0.9	3.94	18.74	4.9
S230	100.92	2.38	1.31	4.72	328.54	0.45	38.59	738.04	0.33	1.17	0.04	0.83	2.9	17.34	5.29
S231	80.84	2.43	1.02	5.32	290.43	0.49	73.37	973.45	0.4	1.31	0.04	0.92	3.84	27.68	4.96
S232	72.19	2.56	1.03	6.52	245.44	0.53	74	861.39	0.41	1.23	0.04	0.96	4.09	23.16	4.83	82.5
S233	117.2	2.62	1.26	3.31	290.9	0.47	38.98	769.27	0.35	1.07	0.03	0.95	2.73	17.14	5.57
S234	109.19	2.68	1.3	6.51	318.67	0.52	57.03	636.68	0.39	1.28	0.04	0.98	3.52	17.22	5.15
S235	128.65	3.06	1.38	5.7	336.63	0.55	45.1	903.57	0.37	1.29	0.05	1.15	3.07	14.7	5.56
S236	63.84	2.73	1.08	6.1	262.35	0.63	64.49	1166.02	0.36	1.19	0.08	0.86	4.16	13.82	4.33	217.06
S237	62.92	2.44	0.98	5.84	248.33	0.59	50.67	939.27	0.34	1.14	0.07	0.83	3.97	15.98	4.14	126.82
S238	67.01	2.52	0.95	5.59	256.44	0.63	50.82	875.64	0.3	1.22	0.07	0.9	4.04	17.48	4	172.04
R-1	55.23	3	1.19	9.16	122.07	0.71	62.73	1158.01	0.45	1.94	0.07	0.79	5.1	19.75	4.23	1098.14
R-2	64.52	3.59	1.14	9.57	109.78	0.82	73.91	1354.5	0.5	1.75	0.08	0.97	5.49	20.87	4.38	1204.67
R-3	68.93	3.28	1.25	11.14	106.38	0.76	68.49	1264.08	0.5	1.83	0.08	0.96	5.05	22.16	4.32	1061.43
R-4	58.02	3.26	1.11	10.52	203.7	0.81	77.35	1210.56	0.51	1.96	0.09	1	5.34	31.4	4.02	1207.95
R-5	58.42	3.18	1.21	9.9	115.11	0.7	68.8	1279.45	0.46	1.8	0.07	0.89	5.13	21.2	4.54	736.79
R-6	67.26	3.52	1.23	9.63	108.36	0.8	79.43	1228.87	0.44	1.7	0.09	0.95	5.22	20.54	4.4	1052.01
R-7	57.34	3.22	1.24	9.76	113.83	0.74	68.56	1480.23	0.51	1.86	0.07	0.93	5.23	22.57	4.35	1025.33
R-8	65.97	3.25	1.13	10.23	111.22	0.75	73.3	1380.51	0.52	1.82	0.07	1.02	5.11	25.04	4.33	1095.29
R-9	67.82	3.29	1.19	11.36	126.1	0.73	68.22	1210.45	0.48	1.86	0.06	0.98	5.05	20.02	4.51	1231.6
R-10	68.02	3.51	1.11	10.14	102	0.8	76.55	1243.82	0.49	1.76	0.07	1.01	5.4	21.05	4.39	1321.73
R-11	76.49	3.41	1.11	11.8	107.02	0.75	71.32	1275.94	0.52	2	0.06	1.01	5.05	21.86	4.55	1056.83
R-12	64.29	3.23	1.02	10.81	97.24	0.77	71.45	1111.22	0.5	1.76	0.07	0.97	5.04	20.69	4.19	1014.32
R-13	66.89	3.39	1.17	11.28	107.5	0.73	67.92	1383.32	0.55	1.9	0.08	1.02	5.05	23.11	4.64	941.39
R-14	69.38	3.35	1.15	9.96	103.1	0.8	69.72	1216.2	0.49	1.81	0.1	1.05	5.05	20.84	4.19	809.28
R-15	68.42	3.53	1.26	11.67	106.34	0.75	70.76	1486.08	0.52	1.72	0.07	0.97	5.12	24.53	4.71	830.55
R-16	73.92	3.41	1.11		108.42	0.76	75.6	1418.81	0.57	1.9	0.08	1.02	5.12	28.07	4.49	1203.66
1-714													4.46
2-714	74.4	4.12		4.75	228.05	0.76	130.55	1054.59	0.36	2.39	0.07	0.86	4.41	13.3	5.42
3-714	60.23	4.01		7.7	259.36	0.81	114.26	1136.22	0.35	1.92	0.06	1.02	4.81	14.11	4.95
4-714	64.34	4		8.4	296	0.8	103.38	1266.53	0.36	1.95	0.06	0.97	4.72	15.16	5
1-746	64.93	3.96		6.7	264.35	0.72	142.07	1241.79	0.33	1.83	0.06	0.83	4.69	13.47	5.5
3-746	49.55	3.56	1.12	7.64	168.94	0.71	97.4	981.3	0.35	2.22	0.06	0.77	4.77	13.26	5.01	2550.92
4-746													4.86
Z-1	91.29	3.73	1.23	5.56	136.02	0.75	163.27	1257.94	0.25	1.32	0.25	0.91	4.49	17.51	4.97	1028.79
Z-101	54.86	2.78	1.08	7.38	81.4	0.56	108.4	1739.79	0.48	1.32	0.06	0.88	4.96	33.24	4.96	328.96
Z-121	96.98	3.73	1.08	6.45	197.26	0.71	130.94	1955.39	0.22	1.64	0.25	0.9	4.23	15.59	5.25	1429.98
Z-142	121.09	5.16	1.22	3.75	396.52	0.96	164.67	1635.29	0.16	1.58	0.36	1.11	3.05	11.45	5.38	2464.62
Z-162	123.22	6.09	0.97	5.32	368.2	0.9	168.36	1794.52	0.16	2.08	0.28	1.23	2.96	10.06	6.77	3450
Z-182	51.69	2.45	0.91	7.57	73.65	0.59	103.47	1899.18	0.41	1.32	0.07	0.92	4.87	29.01	4.15	310.54
Z-202	114.42	3.71	1.18	6.44	138.08	0.79	154.23	1782.82	0.23	1.54	0.34	1.05	4.16	16.73	4.7	777.92
Z-21	99.08	5.58	1.17	5.9		0.89	213.7	1113.3	0.18	1.45	0.27	0.97	3.03	14.11	6.27	2430.44
Z-222	48.43	2.41	0.97	6.13	73.77	0.54	85.92	1964.53	0.42	1.37	0.07	0.79	4.78	25.75	4.46	276.55
Z-41	58.7	2.93	0.91	7.11	213.87	0.61	136.89	1522.38	0.37	1.14	0.08	0.97	5.01	28.01	4.8	263.5
Z-61	102.92	3.66	1.14	6.57	134.44	0.71	137.67	1564.98	0.23	1.63	0.28	0.9	4.12	16.93	5.15	1424.22
Z-81	113.11	7.05	1.21	3.31	255.89	0.95	170.44	1672.64	0.16	1.46	0.32	1.13	2.95	11.01	7.42	3127.96
AA-1	43.15	2.64		6.35	119.85	0.6	46.5	1161.9	0.33	1.19	0.09	0.77	5.16	16.96	4.4
AA-6	51.8	3.16		7.06	209.6	0.74	65.5	1360.32	0.37	1.5	0.11	0.81	4.84		4.27
AA-18	52.06	3.34		9.46	192.34	0.82	58.7	1183.72	0.36	1.42	0.1	0.86	5.2	19	4.07
1	93.36	3.51	1.4	6.92	604.2	0.44	77.76	278.8	0.4	1.57	0.02	0.86	4.15	24.74	7.98	135.79
2	103.46	4.75	1.21	8.12	558.8	0.53	84.26	451.89	0.33	2.14	0.05	1.01	4.07	21.2	8.96	180.87
3	99.44	3.89	0.98	6.3	358.4	0.53	68.66	490.43	0.39	1.85	0.03	0.9	4.27	23.62	7.34	232.21
4	84.42	2.75	0.85	7.02	597.6	0.47	87.58	451.79	0.38	1.8	0.02	0.59	4.8	31.32	5.85	173.38
5	85.7	2.67	0.88	6.68	520.4	0.46	66.22	444.5	0.39	1.98	0.04	0.62	4.4	28.22	5.8	337.12
6	141.95	4.5		9.15	287.8	0.9	185.85	481.32	0.31	2.68	0.13	2.05	3.71	32.25	5	2715.92
7	120.05	4.73	1.71	7.15	499.1	0.85	223.5	332.37	0.38	3.16	0.12	2.33	3.2	23.8	5.56	901.73
8	143.24	4.42	1.98	8.82	159.12	0.77	185.12	636.54	0.51	3.37	0.09	2.2	3.43	21.16	5.74	1201.6
9	170.56	5.22	1.71	7.84	190.32	0.94	187.42	858.91	0.47	3.04	0.13	2.43	3.41	19.62	5.55	1010.17
11	159.38	5.3	2.06	8.76	122.86	0.95	150.66	459.24	0.45	3.05	0.12	2.09	3.29	31.82	5.58	918.98
12													3.16
13	111.85	5.05		6.44	183.82	0.86	178.85	638.22	0.39	2.39	0.14	1.68	2.99	29.21	5.87
14	146.95	5.48	2.23	7.6	126.15	0.99	229.3	610.87	0.56	3.18	0.16	2.22	3.2	25.25	5.54	686.65
15	132.8	5.51	2.02	7.6	134.35	1	264.1	301.48	0.61	3.07	0.18	2.15	3.42	30.55	5.51	1442.29
16	115.72	5.05		8.58	144.3	0.83	189.94	565.36	0.46	3.3	0.11	2.27	3.06	33.34	6.08
17	148.22	4.82		7.36	151.42	0.95	157.2	568.55	0.46	2.88	0.11	2.1	3.29	20.14	5.07
18	130.38	4.78		8	113.56	0.89	153.34	478.74	0.55	2.58	0.17	1.64	3.53	22.18	5.37
19	136.12	4.53		6.52	117.6	0.79	160.2	411.28	0.6	2.92	0.12	1.72	3.62	24.96	5.73
20	140.82	6.08	2.42	6.72	147.62	1.04	207.6	740.26	0.56	3.09	0.13	2.02	2.83	25.3	5.85	1390.65
21	132.74	5.98		8.21	219.14	0.88	205.98	993.42	0.52	3.02	0.12	1.93	3.29	64.62	6.8
22	128.13	5.62		7.38	125.17	0.97	210.83	371.46	0.55	2.91	0.15	2.09	3.51	24.67	5.79
23	151.28	5.78		7.44	135.28	0.9	201.2	354.18	0.58	3.18	0.13	2.21	3.26	40.2	6.42
24	163.72	5.09		6.8	103.86	0.77	178.76	507.25	0.79	3.33	0.12	1.76	3	36.84	6.61
25	185.88	5.79		7.42	158.54	0.9	186.88	501.95	0.53	2.52	0.15	1.7	2.93	42.54	6.43
26	130.26	4.56	2.33	5.92	101.84	0.75	153.88	519.42	0.44	2.89	0.1	1.62	2.63	19.74	6.08	375.13
27	152.76	4.98	2.63	8.52	134.06	0.83	177.46	664.93	0.65	2.95	0.1	1.91	3.3	19.96	6	468.77
28	146.98	6.27	3	6.7	144.82	1.13	229.8	427.33	0.62	2.84	0.16	2.17	2.49	18.44	5.55	295.81
29	138.08	5.11	1.81	7.76	102.38	0.8	200.6	550.46	0.58	3.38	0.13	1.71	2.78		6.39	1183.87
30	157.8	5.14		6.78	119.58	0.82	179.45	484.1	0.53	3.68	0.16	1.54	2.82	33.08	6.27
31													3.28
32	139.98	5.68	2.33	6.68	103.66	0.81	280.2	578.79	0.62	4.23	0.13	2.22	2.93	19.54	7.01	2541.6
33	133.34	4.82		7.24	138.78	0.68	208.4	576.74	0.57	3.61	0.1	1.68	3.26	31.48	7.09
34	125.88	6.05		6.6	117.62	0.85	239.4	468.43	0.54	3.61	0.12	2.14	3.27	29.32	7.12
35	121.54	4.92	2.15	6.26	100.9	0.64	246.6	325.94	0.61	2.92	0.1	1.94	3.39	17.4	7.69	1533.5
36	156.22	7.26	2.27	5.94	110.54	1.15	248.6	544.54	0.54	2.14	0.11	2.45	2.98	11.76	6.31	2778.85
37	135.02	5.25		6.94	150.46	0.89	178.33	648.28	0.73	3.93	0.1	1.84	3.26	24.23	5.9
38	119.06	5.3		5.72	117.94	0.84	215.2	380.05	0.63	4.09	0.09	1.7	3.44	21.86	6.31
39	109.82	5	2.44	8.68	99.48	0.81	234.4	366.05	0.66	3.04	0.11	1.74	4	24.24	6.17	4611.38
40	149.83	5.45		9.5	131.17	0.9	224.92	764.35	0.68	3.33	0.09	1.86	3.91	61.08	6.06
41	130	5.99		6.98	101.72	0.85	247	520.17	0.75	3.56	0.11	2.09	3.35	31.04	7.05
42	181.5	6.74		5.76	126.95	1.3	209	1358.29	0.48	2.78	0.14	1.95	2.34	34.74	5.18
43	127.68	5.81		6.58	102.42	0.9	179.74	641.71	0.75	2.97	0.1	2.14	3.35	20.62	6.46
44	140.78	5.15		5.9	98.38	0.82	157.34	887.77	0.62	3.58	0.1	1.69	3.55	23.16	6.28
45	162.5	5.68		5.94	162	0.94	193.58	702.93	0.71	3.56	0.09	2.08	3.41	31.47	6.04
46	132.1	5.29	2.12	9.28	108.44	0.94	303.8	387.74	0.57	2.78	0.14	1.78	3.79	16.32	5.63	2128.29
47	147.9	4.93	2.27	6.14	85.4	0.79	245.4	459.88	0.87	3.36	0.12	1.52	3.19	14.34	6.24	1461.79
48	125.66	4.88		6.06	109.62	0.85	195.86	550.18	0.56	3.08	0.1	1.67	3.42	50.82	5.74
49	150.74	5.19	2.48	5.62	95.44	0.92	243.8	429.39	0.82	3.68	0.14	1.63	3.06	32.56	5.64	1603.15
50	170.46	6.38		7.34	101.5	0.86	318.6	554.64	0.66	2.89	0.1	2.1	2.75	42.78	7.42
51	125.34	4.9	2.4	6.44	106.84	0.81	223.6	398.4	0.84	3.04	0.09	1.66	3.59	47.32	6.05	2637.13
52	151.76	5.49		6.66	136.56	0.89	205	946.32	0.69	2.76	0.16	1.72	2.94	41.62	6.17
53								442.35					3.46
54								316.64					3.55
55	129.4	5.27		5.56	134.38	0.8	187.62	526.49	0.61	2.79	0.13	1.31	3.18		6.59
56	88.88	4.2	1.17	7.32	110.16	0.72	220.8	449.44	0.48	2.6	0.03	2.17	4.51	27.86	5.83	1705.25
57	86.14	4.14	1.15	9.34	82.5	0.64	208	705.58	0.5	2.3	0.05	2.17	4.45	25.38	6.47	1347.23
58	71.62	4.1	1.25	9.3	91.18	0.53	215	528.61	0.47	1.88	0.05	1.7	4.52	28.66	7.74	1629.94
59	87.64	3.93	1.12	9.26	105.16	0.6	172.52	550.46	0.46	1.88	0.03	1.93	4.22	21.94	6.55	821.04
60	69.3	4.2		9.64	107.46	0.59	231	591.08	0.47	2.09	0.08	1.72	4.49	28.76	7.12
61	53.56	4.22	1	8.96	95.5	0.44	123.44	584.7	0.58	1.72	0.06	1.77	4.32	28.34	9.59	1260.38
62	65.12	3.74	1.29	7.12	92.22	0.62	132.68	325.81	0.51	1.78	0.05	1.66	4.19	20.78	6.03	606.38
63	52.4	3.05		8.35	118.15	0.54	120.95	252.49	0.53	2.04	0.04	1.27	4.03	24.25	5.65
64	80.7	4.49	1.48	7.06	92.06	0.66	138.82	320.56	0.42	1.52	0.03	1.89	4.09	18.24	6.8	765.4
65	59.54	4.2	1.1	8.2	96.02	0.49	123.6	485.91	0.71	1.75	0.03	1.8	4.54	29.96	8.57	1260.46
66	93.06	4.36	1.13	7.66	85.2	0.57	158.68	382.6	0.6	1.89	0.04	2.17	4.24	23.14	7.65	873.48
67	60.9	4.36	1.1	8.04	81.16	0.53	177.54	555.32	0.58	1.86	0.06	2.01	4.29	29.16	8.23	570.13
68	70.1	4.51	1.08	10.64	95.3	0.53	150.86	551.52	0.52	1.63	0.09	2.2	4.34	25.22	8.51	528.62
69	82.68	4.52	1.4	8.04	86.44	0.6	209	403.6	0.62	1.86	0.04	2.24	3.69	22.56	7.53	111.4
70	85.9	5.18	1.23	7.48	93.16	0.56	259	391.56	0.55	1.32	0.05	2.18	3.88	19.78	9.25	480.21
71	94.32	6.16	1.42	9.7	102.14	0.47	248	403.03	0.52	1.23	0.07	2.05	4.19	22.42	13.11	1493.06
72	124.06	5.7	1.1	8.16	93.1	0.56	252	523.9	0.74	1.48	0.07	2.31	4.22	21.32	10.18	1639.54
73	82	4.86	1.5	8.78	79.76	0.6	269	437.59	0.56	1.54	0.06	2.23	4.01	22.02	8.1	413.52
74	54.4	4.33		9.26	89.18	0.55	227.4	483.74	0.43	1.65	0.07	1.91	4.24	23.66	7.87
75	50.92	4.44		7.5	107.46	0.46	195.06	553.68	0.41	1.34	0.03	2.14	3.93	23.1	9.65
76	66.18	4.74	0.98	8.44	78.46	0.52	193.08	554.11	0.63	1.41	0.02	1.92	4.47	23.98	9.12	951.54
77	59.3	5.02	1.37	8.44	80.26	0.57	192.34	567.77	0.61	1.41	0.11	2.26	4.41	24.84	8.81	1806.23
78	52.78	4.68	1.42	8.8	82.98	0.53	177.92	396.94	0.53	1.25	0.03	1.66	4.28	27.44	8.83	236.29
79	76.56	5.25	1.42	10.06	96.96	0.65	223.6	430.6	0.56	1.77	0.05	2.39	4.23	25.42	8.08	626.92
80	80.12	5.39	1.21	7.54	91.42	0.58	223	531.04	0.75	1.65	0.04	1.68	4.4	22.98	9.29	2251.02
81	82.18	4.59	1.04	7.28	93.12	0.56	311.4	217.74	0.55	1.68	0.04	1.96	4.46	22.44	8.2	1338.73
82	67.28	4.92	1.06	7.14	86.86	0.49	300.2	261.75	0.47	1.26	0.07	2.02	4.6	20.84	10.04	996.99
83	93.92	4.9	1.15	9.24	100.58	0.6	285.8	362.62	0.74	1.67	0.1	2.24	4.26	22.78	8.17	818.28
84	93.18	4.85	1.19	8.08	81.42	0.59	260.4	352.41	0.67	1.47	0.08	2	4.38	22.48	8.22	1112.43
85	62.12	4.87	1.48	6.74	84.08	0.48	299.4	270.92	0.5	1.38	0.04	1.48	4.24	21.66	10.15	1051.39
86	61.68	3.27	1.42	7.98	95.02	0.62	271.4	300.79	0.57	2.08	0.11	1.45	4.41	20.66	5.27	228.79
87	66.64	3.28	1.13	7.42	93.54	0.62	249.8	315.63	0.58	2.13	0.05	1.42	4.32	19.46	5.29	223.3
88			1.62					303.66					3.91			317.94
89	62.62	4.32	2.02	8.76	85.74	0.61	157.06	218.78	0.4	1.35	0.04	1.38	4.1	20.12	7.08	179.77
90
91	64.34	5.67	1.35	6.62	99.12	0.7	249.2	334.27	0.71	1.92	0.05	2.08	3.91	24.12	8.1	851.97
92	62.92	4.15	1	7.76	92.52	0.59	367.8	291.55	0.6	1.7	0.03	1.67	4.41	19.42	7.03	470.12
93	110.9	4.39	1.4	7.12	93.96	0.51	169.56	299.62	0.79	2.24	0.06	1.03	4.21	16.84	8.61	776.39
94	88.6	4.28	1.62	5.8	84.55	0.54	148	288.29	0.8	2.04	0.04	0.89	4.08	21.9	7.93	568.85
95	83.22	4.8	1.25	7.02	93.88	0.59	269.6	385.74	0.41	1.79	0.09	1.73	4.21	19.18	8.14	941.98
96	59.58	4.23	1.27	7.8	107.64	0.65	324.2	297.76	0.52	1.87	0.08	1.62	4.43	26.88	6.51	562.14
97	61.9	3.99	1.13	6.14	82.2	0.48	247.8	191.94	0.45	1.41	0.03	1.33	4.47	28.08	8.31	1081.34
98	94.06	4.26	1.33	6.52	103.48	0.58	317.2	275.7	0.61	2.22	0.07	1.5	4.37	28.4	7.34	864.3
99	111.96	4.99	1.29	7.1	100.38	0.54	310	299.27	0.58	2.4	0.1	1.82	3.97	22.96	9.24	1083.55
100	106.08	4.58	1.21	5.9	90.58	0.56	207	291.88	0.62	2.41	0.05	1.57	3.82	13.4	8.18	739.65
101	69.38	4.77	1.31	6.66	101.32	0.66	325.4	367.58	0.54	1.4	0.05	1.82	4.2	21.64	7.23	1273.75
102	62.54	4.95	1.35	7.4	104.94	0.68	350.4	290.34	0.65	1.78	0.04	2	4.29	28.84	7.28	769.92
103	54.4	4.12		7.15	113.35	0.61	310.65	324.11	0.62	2.32	0.04	1.52	4.24	27.1	6.75
104	76.66	5.22	1.06	6.52	109	0.62	354.8	415.99	0.47	1.87	0.06	2.01	3.62	17.14	8.42	263.08
105	53.84	4.85	1.31	7.62	105.68	0.68	353.8	449.1	0.64	1.94	0.05	1.9	4.27	31.46	7.13	963.06
106	140.38	5.82	2.37	8.08	120.26	1.01	243.6	530.78	0.35	2.5	0.12	2.57	3.14	21.56	5.76	813.24
107	129.94	5.1	1.98	10.56	89.06	0.89	225.6	390.98	0.54	2.33	0.1	2.39	3.58	18.88	5.73	485.93
108	142.26	5.1	2.02	9.32	92.02	0.94	172.84	387.15	0.52	2.99	0.13	1.95	3.35	20.34	5.43	1619.7
109	140.84	5.48	2.42	9.08	93.88	0.93	198.64	444.07	0.63	2.77	0.12	1.96	3.53	17.98	5.89	1152.77
110	152.15	5.18	2.73	8.4	97.8	0.89	185.65	489.45	0.63	3.28	0.11	1.83	3.32	24.9	5.82	1660.29
111	122.2	4.35	1.17	7.92	87.78	0.79	202.2	544.54	0.46	2.85	0.04	2.54	4.14	24.56	5.51	1197.97
112	102.46	4.61	1.13	9.66	86.06	0.74	193.34	685.26	0.48	2.5	0.05	2.55	3.92	20.52	6.23	784.86
113	106.48	4.75	1.12	10.52	91.96	0.59	249.4	598.5	0.65	1.9	0.06	2.42	4.29	23.42	8.05	1175.64
114	99.46	4.62	1.19	8.06	86.54	0.62	168.5	465.01	0.62	2.01	0.04	2.46	3.82	19.2	7.45	463.64
115	104.45	5.61	1.5	7.25	90.4	0.76	225.4	421.79	0.69	2.05	0.03	3.09	3.7	20.8	7.38	809.36
116	102.1	4.67	1.08	9.85	105.8	0.8	247.45	671.95	0.53	2.34	0.04	2.43	4.37	32.7	5.84	1583.92
